# Supplementary material for: Live Imaging of embryogenic structures in Brassica napus microspore embryo cultures highlights the developmental plasticity of induced totipotent cells
Source: Plant Reprod. 2020 Jul 10;33(3):143–58. doi: 10.1007/s00497-020-00391-z (PMC7648746; doi:10.1007/s00497-020-00391-z)
Supplement: Supplementary file 1 — Supplementary file1 (XLSX 16 kb) [file 497_2020_391_MOESM1_ESM.xlsx]

## Sheet: log2(CPM) values
Arabidopsis gene ID	Name gene	Reference	Gene ID B.napus	Chromosome B.napus	pollen day 0	HS day 2	HS day 4	HS + 0.5 µM TSA day 2	HS + 0.5 µM TSA day 4	HS + 0.05 µM TSA day 8 (globular embryos)
AT2G46690	SAUR-1	Slane et al., 2014	GSBRNA2T00073180001	chrC04:613774-614486	-5.1428	-4.39747	-3.3674	-2.00327	-1.2719	-2.2043
AT2G46690	SAUR-2	Slane et al., 2014	GSBRNA2T00132922001	chrA05:679739-680297	-5.1428	0.680933	2.5338	4.63203	5.1995	4.4736
AT3G52780	PAP20-1	Slane et al., 2014	GSBRNA2T00109167001	chrC08:26100944-26103823	-3.67867	-2.69163	2.02853	6.39103	6.87573	1.88721
AT3G52780	PAP20-2	Slane et al., 2014	GSBRNA2T00129420001	chrA09:24486755-24489527	-2.933	-0.6625	3.45323	7.36767	8.6794	1.97917
AT1G23080	PIN7-1	Friml et al., 2003	GSBRNA2T00033160001	chrA07:9678845-9681732	-2.07867	-4.03093	-3.8957	-1.6773	-1.258	-0.238767
AT5G45980	WOX8-1	Haecker et al., 2004	GSBRNA2T00091693001	chrA02:17585229-17586823	0.766367	0.9835	2.80317	4.80927	5.08253	1.82531
AT5G45980	WOX8-2	Haecker et al., 2004	GSBRNA2T00146800001	chrC02:34492818-34494633	-3.8405	-3.86913	-0.00713333	3.11273	3.26877	-1.03358
AT2G33880	WOX9-1	Haecker et al., 2004	GSBRNA2T00095278001	chrA05:5389367-5391551	-1.98217	-0.873833	2.81943	3.17383	3.93477	3.02642
AT2G33880	WOX9-2	Haecker et al., 2004	GSBRNA2T00084244001	chrCnn_random:62338385-62340744	-1.90643	-0.503467	2.91923	2.41597	3.78733	3.61044
AT4G02280	SUC3-1	Stadler et al., 2005	GSBRNA2T00007838001	chrCnn_random:21825827-21830826	-1.12423	4.2912	4.9745	-0.2989	0.148867	-0.350744
AT4G02280	SUC3-2	Stadler et al., 2005	GSBRNA2T00018414001	chrA09:392076-397163	-1.5903	2.20193	3.69057	-1.6652	-2.12547	-0.209922
AT2G17090	SSP-1	Bayer et al., 2009	GSBRNA2T00035732001	chrC09:5978218-5980491	-3.38097	-0.463867	1.40967	0.1794	-1.51087	-4.17472
AT2G17090	SSP-2	Bayer et al., 2009	GSBRNA2T00087540001	chrA09:4451437-4453707	-2.78387	-0.178833	1.47197	0.8022	-0.702267	-3.90519
AT1G63700	YDA-1	Lukowitz et al., 2004	GSBRNA2T00000009001	chrC09:9267009-9271168	3.9192	3.8375	3.3763	3.8479	3.73963	3.84064
AT1G63700	YDA -2	Lukowitz et al., 2004	GSBRNA2T00081830001	chrA09:6505133-6509947	4.34817	3.84707	3.43523	4.08083	3.98307	4.14349
AT1G13710	CYP78A5-1	Joosen et al., 2007/Soriano et al., 2013	GSBRNA2T00062017001	chrC05:5643945-5645595	-4.08613	-3.86913	0.290033	-4.0922	-4.56777	0.663844
AT1G13710	CYP78A5-2	Joosen et al., 2007/Soriano et al., 2013	GSBRNA2T00105508001	chrA06:4728330-4730251	-4.08613	-5.33323	0.729933	-3.6009	-3.632	2.8519
AT2G34870	MEE26-1	Joosen et al., 2007/Soriano et al., 2013	GSBRNA2T00132354001	chrC03:9966890-9967223	-3.1985	2.9988	6.30287	8.56223	8.8468	6.83343
AT5G56270	WRKY2-1	Ueda et al., 2011	GSBRNA2T00092943001	chrC09_random:3492658-3495820	4.264	7.08183	6.7016	5.63893	4.61493	3.21888
AT5g17430	BBM-1	Horstman et al., 2015	GSBRNA2T00017542001	chrC02_random:43574-46669	-3.0295	0.629267	2.9795	4.64183	4.59673	4.87448
AT5g17430	BBM-2	Horstman et al., 2015	GSBRNA2T00143151001	chrA02:1585642-1588695	-3.31217	-0.232267	2.55017	3.9644	4.35617	4.52022
AT1G21970	LEC1-1	Lotan et al., 1998	GSBRNA2T00112245001	chrA07:10129310-10131376	-2.1289	3.5274	5.25337	9.53573	9.6547	8.68557
AT1G21970	LEC1-2	Lotan et al., 1998	GSBRNA2T00110047001	chrC07:19943198-19945282	-3.21567	3.0986	5.29943	9.3938	9.7059	8.30243
AT1G28300	LEC2-1	Berger et al., 2011	GSBRNA2T00056765001	chrC05_random:1348178-1351845	-3.5578	0.952833	2.11043	4.8437	3.93313	2.53044
AT1G28300	LEC2-2	Berger et al., 2011	GSBRNA2T00085888001	chrA09:20528586-20532281	-3.59483	0.4477	2.59783	5.04707	4.73073	3.11194
AT5G13790	AGL15-1	Perry et al., 1996	GSBRNA2T00140350001	chrC03:2936032-2937934	-0.698233	2.0419	3.87293	2.8179	4.29133	4.32688
AT5G13790	AGL15-2	Perry et al., 1996	GSBRNA2T00129941001	chrA03:2102139-2104040	0.129767	1.63967	3.7675	5.11027	5.85803	5.76194
At2g30560	GRP-1	Li et al., 2014	GSBRNA2T00043427001	chrA04:14281169-14281436	-5.1428	-1.48703	1.6728	3.41247	3.78103	2.85434
At2g30560	GRP-2	Li et al., 2014	GSBRNA2T00048561001	chrA05:6762839-6762950	-5.1428	-4.03093	-0.403467	0.362533	0.626867	-1.72568
AT5G59340	WOX2-1	Haecker et al., 2004	GSBRNA2T00052688001	chrA02:3380023-3381075	-2.62717	-2.56683	-0.251433	0.332867	-0.254467	2.24334
AT5G59340	WOX2-2	Haecker et al., 2004	GSBRNA2T00115106001	chrC02:5682162-5683206	-2.8365	-3.21997	-0.980767	-0.868533	-0.986433	2.62819
AT1G12980	DRN-1	Cole et al., 2009	GSBRNA2T00008955001	chrC05:4936304-4937255	-5.1428	-3.09517	0.3248	1.31397	2.23023	2.20861

## Sheet: references
Bayer M, Nawy T, Giglione C, Galli M, Meinnel T, Lukowitz W (2009) Paternal control of embryonic patterning in Arabidopsis thaliana. Science (80- ) 323: 1485–1488
Berger N, Dubreucq B, Roudier F, Dubos C, Lepiniec L (2011) Transcriptional regulation of Arabidopsis LEAFY COTYLEDON2 involves RLE, a cis-element that regulates trimethylation of histone H3 at lysine-27. Plant Cell 23: 4065–4078
Cole M, Chandler J, Weijers D, Jacobs B, Comelli P, Werr W (2009) DORNRÖSCHEN is a direct target of the auxin response factor MONOPTEROS in the Arabidopsis embryo. Development 136: 1643–1651
Friml J, Vieten A, Sauer M, Weijers D, Schwarz H, Hamann T, Offringa R, Jürgens G (2003) Efflux-dependent auxin gradients establish the apical–basal axis of Arabidopsis. Nature 426: 147–153
Haecker A, Groß-Hardt R, Geiges B, Sarkar A, Breuninger H, Herrmann M, Laux T (2004) Expression dynamics of WOX genes mark cell fate decisions during early embryonic patterning in Arabidopsis thaliana. Development 131:
Horstman A, Fukuoka H, Muino J, Nitsch L, Guo C, Passarinho P, Sanchez-Perez G, Immink R, Angenent GC, Boutilier K (2015) AINTEGUMENTA-LIKE and HOMEODOMAIN GLABROUS proteins antagonistically control cell proliferation. Development 142: 1-11
Joosen R, Cordewener J, Supena EDJ, Vorst O, Lammers M, Maliepaard C, Zeilmaker T, Miki B, America T, Custers J, et al (2007) Combined transcriptome and proteome analysis identifies pathways and markers associated with the establishment of rapeseed microspore-derived embryo development. Plant Physiol 144: 155–72
Li H, Soriano M, Cordewener J, Muiño JM, Riksen T, Fukuoka H, Angenent GC, Boutilier K (2014) The histone deacetylase inhibitor trichostatin a promotes totipotency in the male gametophyte. Plant Cell 26: 195–209
Lotan T, Ohto M, Yee KM, West MA, Lo R, Kwong RW, Yamagishi K, Fischer RL, Goldberg RB, Harada JJ (1998) Arabidopsis LEAFY COTYLEDON1 is sufficient to induce embryo development in vegetative cells. Cell 93: 1195–1205
Lukowitz W, Roeder A, Parmenter D, Somerville C (2004) A MAPKK Kinase Gene Regulates Extra-Embryonic Cell Fate in Arabidopsis. Cell 116: 109–119
Perry SE, Nichols KW, Fernandez DE (1996) The MADS domain protein AGL15 localizes to the nucleus during early stages of seed development. Plant Cell 8: 1977–1989
Slane D, Kong J, Berendzen KW, Kilian J, Henschen A, Kolb M, Schmid M, Harter K, Mayer U, De Smet I, et al (2014) Cell type-specific transcriptome analysis in the early arabidopsis thaliana embryo. Dev 141: 4831–4840
Soriano M, Li H, Boutilier K (2013) Microspore embryogenesis: Establishment of embryo identity and pattern in culture. Plant Reprod 26: 181–196
Stadler R, Lauterbach C, Sauer N (2005) Cell-to-cell movement of green fluorescent protein reveals post-phloem transport in the outer integument and identifies symplastic domains in Arabidopsis seeds and embryos. Plant Physiol 139: 701–712
Ueda M, Zhang Z, Laux T (2011) Transcriptional Activation of Arabidopsis Axis Patterning Genes WOX8/9 Links Zygote Polarity to Embryo Development. Dev Cell 20: 264–270
